# Supplementary material for: Identification of a species-specific aminotransferase in Pediococcus acidilactici capable of forming α-aminobutyrate
Source: AMB Express. 2020 May 29;10:100. doi: 10.1186/s13568-020-01034-2 (PMC7260336; doi:10.1186/s13568-020-01034-2)
Supplement: Supplementary file 2 — Additional file 2: Table S1. Concentrations of the free amino acids (mmol/L) in broth fermented with different pediococcal strains. The values of two independently performed experiments are shown. Basal broth stands for the non-inoculated medium. (AABA: α-aminobutyrate, GABA: γ-aminobutyrate, FAA: free amino acids). [file 13568_2020_1034_MOESM2_ESM.txt]

Figure S1. Sequence alignment of the aat gene from different Pediococcus acidilactici strains.
The two primers aat_Fw and aat_Rv were used in the PCR reactions.

primer_aat_Fw  5'-ATGAGTGATAAAGTTAACGC-3'
FAM18098  1       ATGAGTGATAAAGTTAACGCACTATTAGAACGCATCAAACCATCTGTAAAGAATACTCAA  60
FAM17418  79209   ............................................................  79268
FAM17411  79209   ............................................................  79268
FAM17422  79209   ............................................................  79268
FAM13881  253124  ............................................................  253183
FAM13473  8055    ............................................................  7996
FAM20559  251239  ............................................................  251298
DSM 20284 556094  ............................................................  556153
FAM19460  409021  ............................................................  409080
FAM18987  526123  ...................................T..G.....C..T..A.....G...  526182

FAM18098  61      ATGGCGCAAGTTTTTAAATACAATGAAGAAATTTCTAAAATCCCAGGAGTAATTAAGCTA  120
FAM17418  79269   ............................................................  79328
FAM17411  79269   ............................................................  79328
FAM17422  79269   ............................................................  79328
FAM13881  253184  ............................................................  253243
FAM13473  7995    ............................................................  7936
FAM20559  251299  ............................................................  251358
DSM 20284 556154  .........................................T..................  556213
FAM19460  409081  .........................................T..................  409140
FAM18987  526183  .....A..............T..............A.....T..G.....G......T..  526242

FAM18098  121     ACCCTTGGAGAACCCGACTTCAATACCCCCGAGCACGTCAAAGAGGCTGGCATTCAAGCC  180
FAM17418  79329   ............................................................  79388
FAM17411  79329   ............................................................  79388
FAM17422  79329   ............................................................  79388
FAM13881  253244  ............................................................  253303
FAM13473  7935    ............................................................  7876
FAM20559  251359  ............................................................  251418
DSM 20284 556214  ................................A..................G........  556273
FAM19460  409141  ................................A..................G........  409200
FAM18987  526243  .....C.................C..G.....T...........A...............  526302

FAM18098  181     ATTCGGGATAACAAGAGCCATTACACCGCCACCGCTGGGGACCCCAAAGTTCGTCAAGCG  240
FAM17418  79389   ............................................................  79448
FAM17411  79389   ............................................................  79448
FAM17422  79389   ............................................................  79448
FAM13881  253304  ............................................................  253363
FAM13473  7875    ............................................................  7816
FAM20559  251419  ............................................................  251478
DSM 20284 556274  ............................................................  556333
FAM19460  409201  ............................................................  409260
FAM18987  526303  ........C...........C...........T........T..T.....A.........  526362

FAM18098        241     GCAGCCCAATACTTAAAACAAAAATACGATCAAGATTACGATCCAGAAAATGAACTTGTC  300
FAM17418  79449   ............................................................  79508
FAM17411  79449   ............................................................  79508
FAM17422  79449   ............................................................  79508
FAM13881  253364  ..........................................T.............C...  253423
FAM13473  7815    ..........................................T.............C...  7756
FAM20559  251479  ..........................................T.............C...  251538
DSM 20284 556334  ............................G............C..............C..T  556393
FAM19460  409261  ............................G.........T..C..............C..T  409320
FAM18987  526363  ..G.......................T.G.....................C.....C..T  526422

FAM18098  301     ATTACGGCTGGGGTTACCGGTGGAATGTACGCCACCCTAACGTCCATCGTTAACGAAGGT  360
FAM17418  79509   ............................................................  79568
FAM17411  79509   ............................................................  79568
FAM17422  79509   ............................................................  79568
FAM13881  253424  ....................................................G.......  253483
FAM13473  7755    ....................................................G.......  7696
FAM20559  251539  ....................................................G.......  251598
DSM 20284 556394  ....................................................G.......  556453
FAM19460  409321  ....................................................G.......  409380
FAM18987  526423  ..............G..T..G...........T........C......A...G......C  526482

FAM18098  361     GACGAAGTTTTAATACCAACGCCAATTTTTCCATTGTACTTCCCAATCGTTAAAACTAAC  420
FAM17418  79569   ............................................................  79628
FAM17411  79569   ............................................................  79628
FAM17422  79569   ............................................................  79628
FAM13881  253484  ............................................................  253543
FAM13473  7695    ............................................................  7636
FAM20559  251599  ............................................................  251658
DSM 20284 556454  ............................................................  556513
FAM19460  409381  ............................................................  409440
FAM18987  526483  ..............T..G..A...........GC.T........G..T..G..G......  526542

FAM18098  421     CAGGGAAAAATCGTCTACATGAATACGGCTGAAAATAATTTCCTACTTAGCCCTGAACAA  480
FAM17418  79629   ............................................................  79688
FAM17411  79629   ............................................................  79688
FAM17422  79629   ............................................................  79688
FAM13881  253544  ............................................................  253603
FAM13473  7635    ............................................................  7576
FAM20559  251659  ............................................................  251718
DSM 20284 556514  .......C....................................................  556573
FAM19460  409441  ............................................................  409500
FAM18987  526543  ..A..........................A.....C..C...T..........G......  526602

FAM18098  481     TTAGAAAGTACTCTACAAGCGCATCCGCGTGCTAAGGCAATTATTCTCAACTTCCCTTCT  540
FAM17418  79689   ............................................................  79748
FAM17411  79689   ............................................................  79748
FAM17422  79689   ............................................................  79748
FAM13881  253604  ..G.........................................................  253663
FAM13473  7575    ..G.........................................................  7516
FAM20559  251719  ..G.........................................................  251778
DSM 20284 556574  ..G.........................................................  556633
FAM19460  409501  ..G.........................................................  409560
FAM18987  526603  ..G....CC...T.G.....T..C....AA..A...........C..T..T..T.....A  526662

FAM18098        541     AATCCAACGGGGATGACTTACACTAAAGAACAATTGACCGCTTTAGCAGATATTCTGCGA  600
FAM17418  79749   ............................................................  79808
FAM17411  79749   ............................................................  79808
FAM17422  79749   ............................................................  79808
FAM13881  253664  ............................................................  253723
FAM13473  7515    ............................................................  7456
FAM20559  251779  ............................................................  251838
DSM 20284 556634  ....................................G.......................  556693
FAM19460  409561  ....................................G.......................  409620
FAM18987  526663  ..C.................T.....G.....G........AC...........T.A..T  526722

FAM18098  601     AAGTATGATATTTTCGTAATTAGTGATGAAATCTATAGCGACTTGATTTTTGATCAAAAA  660
FAM17418  79809   ............................................................  79868
FAM17411  79809   ............................................................  79868
FAM17422  79809   ............................................................  79868
FAM13881  253724  ............................................................  253783
FAM13473  7455    ............................................................  7396
FAM20559  251839  ............................................................  251898
DSM 20284 556694  ............................................................  556753
FAM19460  409621  ......................................T.....................  409680
FAM18987  526723  .....C........T........C..C...........T...C.A.....C..C...G.G  526782

FAM18098  661     CACTACTCGATTTCTCATCTATTACCAGATCAAACGATTGTGCTCAACGGCCTTTCTAAG  720
FAM17418  79869   ............................................................  79928
FAM17411  79869   ............................................................  79928
FAM17422  79869   ............................................................  79928
FAM13881  253784  ............................................T...............  253843
FAM13473  7395    ............................................T...............  7336
FAM20559  251899  ............................................T...............  251958
DSM 20284 556754  ............................................................  556813
FAM19460  409681  ............................................................  409740
FAM18987  526783  ..............C..C..T.....C..C.....C..C..T..T.....A.........  526842

FAM18098  721     TCACATGCAATGACTGGCTGGCGAGTAGGCATCATTGCCGGACCAGCTCCATTAGTTGAG  780
FAM17418  79929   ............................................................  79988
FAM17411  79929   ............................................................  79988
FAM17422  79929   ............................................................  79988
FAM13881  253844  ............................................................  253903
FAM13473  7335    ............................................................  7276
FAM20559  251959  ............................................................  252018
DSM 20284 556814  ............................................................  556873
FAM19460  409741  ............................................................  409800
FAM18987  526843  ..T..C...........T.....G..C..A..T..............C..G.....CC..  526902

FAM18098  781     CAAATTGAAAAAATTCACGAGCTGTCGGTTACCAGCATTACGACGGTTGCCCAATACGCG  840
FAM17418  79989   ............................................................  80048
FAM17411  79989   ............................................................  80048
FAM17422  79989   ............................................................  80048
FAM13881  253904  ............................................................  253963
FAM13473  7275    ............................................................  7216
FAM20559  252019  ............................................................  252078
DSM 20284 556874  ............................................................  556933
FAM19460  409801  ............................................................  409860
FAM18987  526903  ..G...........C..T..AT.A........T.....C..A.................C  526962

FAM18098  841     GCCTTGGAGGCTTTTCAAAACGGGCTCAACGATAGCGAACCGATGCGCGTAGAATACAAA  900
FAM17418  80049   ............................................................  80108
FAM17411  80049   ............................................................  80108
FAM17422  80049   ............................................................  80108
FAM13881  253964  ..............C..............................T..............  254023
FAM13473  7215    ..............C..............................T..............  7156
FAM20559  252079  ..............C..............................T..............  252138
DSM 20284  56934  ..............C.............................................  556993
FAM19460  409861  ..............C...............A.............................  409920
FAM18987  526963  ........A.....C.....T..A..T.........A.............T......C..  527022

FAM18098  901     AAACGGCGCGATTATTTGCATGATGCCCTCGTTAAGTTGGGGATTGAATGCAGCAAGCCG  960
FAM17418  80109   ............................................................  80168
FAM17411  80109   ............................................................  80168
FAM17422  80109   ............................................................  80168
FAM13881  254024  ............................................................  254083
FAM13473  7155    ............................................................  7096
FAM20559  252139  ............................................................  252198
DSM 20284  56994  ............................................................  557053
FAM19460  409921  ...............C............................................  409980
FAM18987  527023  ..G..T..G..C..CC.C..C..C...........A..A..C..C........T..A..A  527082

FAM18098  961     CAAGGTACCTTCTACCTGATGGCTAAAATTCCGAGTGACTTAGAACAAGATGACTTCAAA  1020
FAM17418  80169   ............................................................  80228
FAM17411  80169   ............................................................  80228
FAM17422  80169   ............................................................  80228
FAM13881  254084  .................................G..........................  254143
FAM13473  7095    .................................G..........................  7036
FAM20559  252199  .................................G..........................  252258
DSM 20284  57054  .................A...............G..........................  557113
FAM19460  409981  .................................G..........................  410040
FAM18987  527083  ...........T...T.A................................C.........  527142

FAM18098  1021    TTCAGTATGCAACTTGCTAAGGAAGCTAAAGTCGCCGTTATCCCGGGTTCTAGCTTTGGT  1080
FAM17418  80229   ............................................................  80288
FAM17411  80229   ............................................................  80288
FAM17422  80229   ............................................................  80288
FAM13881  254144  ............................................................  254203
FAM13473  7035    ............................................................  6976
FAM20559  252259  ............................................................  252318
DSM 20284 557114  ............................................................  557173
FAM19460  410041  ............................................................  410100
FAM18987  527143  ..T........G.................G..T.....C..............T.....C  527202

FAM18098  1081    CCTGGTGGTGAAGGCTACGTTCGCTTTAGCTATGCAGCAAGTATGGACGATCTAACTAAC  1140
FAM17418  80289   ............................................................  80348
FAM17411  80289   ............................................................  80348
FAM17422  80289   ............................................................  80348
FAM18098  606118  ............................................................  606059
FAM13881  254204  ............................................................  254263
FAM13473  6975    ............................................................  6916
FAM20559  252319  ............................................................  252378
DSM 20284 557174  ............................................................  557233
FAM19460  410101  ............................................................  410160
FAM18987  527203  ..C..C........A.....A.....C..T.....G..............CT........  527262

primer_aat_Rv                         3'-GGAGTTTCGATTTGCTCGT-5'
FAM18098  1141    GCAATTGCGCGGATTGAAAAATTCCTCAAAGCTAAACGAGCATAA  1185
FAM17418  80349   .............................................  80393
FAM17411  80349   .............................................  80393
FAM17422  80349   .............................................  80393
FAM13881  254264  ..........................T..................  254308
FAM13473  6915    ..........................T..................  6871
FAM20559  252379  ..........................T..................  252423
DSM 20284 557234  ..........................T.................G  557277
FAM19460  410161  ..........................T.................G  410204
FAM18987  527263  ..GG.......A....C.G....T..T...AA............G  527306
